# Supplementary material for: Risk Prediction for Sudden Cardiac Death in the General Population: A Systematic Review and Meta-Analysis
Source: Int J Public Health. 2024 Mar 20;69:1606913. doi: 10.3389/ijph.2024.1606913 (PMC10988292; doi:10.3389/ijph.2024.1606913)
Supplement: Supplementary file 1 [file DataSheet1.ZIP]

Archive with 7 entries (7 files):
- Additional files/Appendix I.docx
- Additional files/Appendix II.pdf
- Additional files/Captain and label of Figure S1-S2 and Table S1.docx
- Additional files/Figure S1.tif
- Additional files/Figure S2-1.tiff
- Additional files/Figure S2-2.tiff
- Additional files/Table S1.docx
